# Supplementary material for: Sequential Organ Failure Assessment Outperforms Quantitative Chest CT Imaging Parameters for Mortality Prediction in COVID-19 ARDS
Source: Diagnostics (Basel). 2021 Dec 22;12(1):10. doi: 10.3390/diagnostics12010010 (PMC8775048; doi:10.3390/diagnostics12010010)
Supplement: Supplementary file 1 [file diagnostics-12-00010-s001.zip]

Archive with 1 entries (1 files):
- diagnostics-1515793-supplementary.pdf
